# Supplementary material for: Modulation of long-chain Acyl-CoA synthetase on the development, lipid deposit and cryosurvival of in vitro produced bovine embryos
Source: PLoS One. 2019 Aug 5;14(8):e0220731. doi: 10.1371/journal.pone.0220731 (PMC6681945; doi:10.1371/journal.pone.0220731)
Supplement: S1 Table — Complete list of gene abbreviations, nomenclature and function. (XLSX) [file pone.0220731.s001.xlsx]

## Sheet: Plan1
Gene Symbol	Gene Full Name	Function/Reason for selection/previously reported effects	Reference(s)
ACAT1	Acetyl-CoA acetyltransferase 1	Lipid metabolism/degradation	Fukao et al., 1990
ACSL1	Acyl-CoA synthetase long-chain family member 1	Lipid metabolism/biosynthesis/degradation	Lu Y et al., 2008
ACSL3	Acyl-CoA Synthetase long-chain family 3	Both synthesis of cellular lipids, and degradation via beta-oxidation	Lu Y et al., 2008
ACSL5	Acyl-CoA Synthetase long-chain family 5	Lipid metabolism/biosynthesis/degradation	Lu Y et al., 2008
ACSL6	Acyl-CoA Synthetase long-chain family 6	Both synthesis of cellular lipids, and degradation via beta-oxidation	Lu Y et al., 2008
ACTB	Actin, beta	Housekeeping	Mu P et al., 2017
AKR1B1	Aldo-Keto Reductase Family 1, Member B1	Glucose metabolism/failures in pregnancy establishment	El-sayed et al 2006
AQP3	Aquaporin 3	encodes the water channel protein aquaporin 3 / Water channel required to promote glycerol permeability and water transport across cell membranes	Ishibashi K et al., 1995
ARO	Aromatase	hormonal function	Choi et al.,1997
ATF4	Activating transcription factor 4	ER stress	Sutton-McDowall ML et al., 2016
AUH	AU RNA binding protein	Bifunctional chimera between RNA binding and metabolic enzyme activity	Nakagawa J et al., 1995
B2M	Beta-2 microglobulin	Protein Coding gene	Sreejit G et al., 2014
BMP15	Bone Morphogenetic Protein 15	Oocyte maturation and follicular development	Rossetti R et al., 2009
CDH1	Cadherin 1	Embryonic compaction process	Stinshoff et al., 2011
CDX2	Homeobox protein CDX-2	Differentiation and Implantation	Sakurai et al., 2012
COX2	Cytochrome C oxidase 2	COX-2/mPGES-1 pathway for PGE2 biosynthesis	El-Sayed et al., 2006
DDIT3	DNA-damage-inducible transcript 3	ER stress	Murillo-Rios et al., 2016
Dnmt1	DNA (Cytosine-5-)-Methyltransferase 1	Passive DNA methylation	Pradhan M et al., 2008
Dnmt3A	DNA (Cytosine-5-)-Methyltransferase 3A	Active DNA methylation	Lopera-Vasquez et al., 2015
Dnmt3B	DNA (Cytosine-5-)-Methyltransferase 3B	Active DNA methylation	Lopera-Vasquez et al., 2015
DSC2	Desmocollin-II	Implantation signalling	Wrenzycki et al., 1998
DSC3	Desmocollin-III	Implantation signalling	Wrenzycki et al., 1998
EGFR	Epidermal growth factor - receptor	Cell proliferation	Tiseo M et al., 2010
ELF5	E74-like factor 5 (ets domain transcription factor)	Cell differentiation/trofectoderm	Ozawa et al., 2012
ELOVL1	ELOVL fatty acid elongase 1	Fatty acid biosynthesis, elongation, endoplasmic reticulum	Jakobsson A et al., 2006
ELOVL2	ELOVL fatty acid elongase 2	Fatty acid biosynthesis, elongation, endoplasmic reticulum	Jakobsson A et al., 2006
ELOVL3	ELOVL fatty acid elongase 3	Fatty acid biosynthesis, elongation, endoplasmic reticulum	Jakobsson A et al., 2006
ELOVL4	ELOVL fatty acid elongase 4	Fatty acid biosynthesis, elongation, endoplasmic reticulum	Jakobsson A et al., 2006
ELOVL5	ELOVL fatty acid elongase 5	Fatty acid biosynthesis, elongation, endoplasmic reticulum	Jakobsson A et al., 2006
ELOVL6	ELOVL fatty acid elongase 6	Fatty acid biosynthesis, elongation, endoplasmic reticulum	Jakobsson A et al., 2006
FADS2	Fatty acid desaturase 2	catalyzes biosynthesis of highly unsaturated fatty acids	Ge L et al., 20013
FASN	Fatty Acid synthase	Multifunctional protein has 7 catalytic activities and an acyl carrier protein	Jayakumar et al., 1995
FOXO3	Forkhead box O3	Cell signaling/Oxidative stress	Kuscu and Celik-Ozenci, 2015
G6PD	Glucose 6 phosphate desidrogenase	Produces NADPH and pentose phosphates for fatty acid and nucleic acid synthesis	Cebrian-Serrano et al., 2012
GAPDH	Glyceraldehyde-3-phosphate dehydrogenase	Housekeeping	Jarczowski F et al., 2009
GDF9	Growth differentiation factor 9	Oocyte maturation and follicular development	Zhao H et al., 2007
GPX1	Glutathione Peroxidase 1	Reduction of hydrogen peroxide / development / Antioxidant defense	Cebrian-Serrano et al., 2012
GPX4	Glutathione peroxidase 4	Reduction of hydrogen peroxide / Oxidative stress/ Free-radical scavenging	Sudano et al., 2014
GSK3A	Glycogen Synthase Kinase 3 alpha	Negative regulator in the hormonal control of glucose homeostasis / cell division, proliferation, motility and survival / embryo development	Aparicio et al., 2010
H2AFZ	H2A histone family, member Z	Epigenetic control	Bonenfant D et al., 2006
H3F3B	H3 histone, family 3B (H3.3B)	Epigenetic control	Bonenfant D et al., 2006
HAND1	Heart and neural crest cell derivative 1	Trophoblast differentiation	Arnold et al., 2006
HIF1A	Hypoxia inducible factor 1 (transcription factor)	Pluripotency / Under hypoxic conditions, activates the transcription of over 40 genes / influence cell metabolism and survival	Schneider BP et al., 2009
HMBS	hydroxymethylbilane synthase	Housekeeping	Song G et al., 2009
HMGCS1	3-hydroxy-3-methylglutaryl-CoA synthase 1	Cholesterol Biosynthesis	Shafqat N et al., 2010
HMGCS2	3-hydroxy-3-methylglutaryl-CoA synthase 2	Cholesterol Biosynthesis	Shafqat N et al., 2010
HMOX1	Heme oxygenase (decycling) 1	Catalyzes the degradation of heme / in physiological stress function as an oxygen sensor	Sheu CC et al., 2009
HP1	Heterochromatin protein 1	Modify chromatin / heterochromatin formation / functions include gene repression, transcriptional activation and arrest, sequesteration of genes to nuclear periphery / interact with histones and Dnmts	Helleu Q et al., 2018
HSPD1	Heat Shock 60kDa protein 1A	protein assembly / mitochondrial protein import and macromolecular assembly / prevent misfolding and promote refolding	Kliková K et al., 2016
HSPA5	Glucose-regulated protein, 78kDa	Folding and assembly of proteins in the ER / degradation of misfolded proteins	Kliková K et al., 2016
HSPA1A	Heat shock 70kDa protein 1A	Cell survival / facilitates DNA repair	Kliková K et al., 2016
HSP90AA1	Heat Shock Protein 90kDa Alpha	Molecular chaperone that aids protein folding and quality control for a large number of client proteins	Kliková K et al., 2016
HSF1	Heat Shock Transcription Factor 1	DNA-binding protein that specifically binds heat shock promoter elements (HSE) and activates transcription	Lee YJ et al., 2008
HPRT1	Hypoxanthine Phosphoribosyltransferase 1	Housekeeping
KRT8	Keratin 8	Plays a role in maintaining cellular structural integrity and also functions in signal transduction and cellular differentiation / Predict embryo quality	Bunel A et al., 2015
KEAP1	Kelch-like ECH-associated protein 1	represses NFE2L2 activation (NFE2L2 is antoxidant)	Takahashi T et al., 2010
ITFN2	Interferon transcription factor	Maternal recognition of pregnancy	J.C.Green et al., 2010
IGF2	Insulin-like growth factor 2	Instructions for making a protein called insulin-like growth factor 2	Souren NY et al., 2009
IGF1R	Insulin-Like Growth Factor 1 Receptor	Cell proliferation / cell growth and survival control	Dziadziuszko R et al., 2010
IFITM3	Interferon induced transmembrane protein 3	Germ cell competence in the epiblast	Smith et al., 2007
PAF1	RNA Polymerase II Associated Factor	histone modifications/maintenance of pluripotency	Moniaux N et al, 2006
PA2G4	Proliferation-Associated 2G4	Protein Coding gene	Lamartine J et al., 2007
OTX2	Orthodenticle Homeobox 2	Encoded protein acts as a transcription factor and plays a role in brain, craniofacial, and sensory organ development	Ashkenazi-Hoffnung L et al., 2010
NR1H3	Nuclear receptor subfamily 1 group H member 3	Adipogenesis	Dahlman et al, 2009
NANOG	Nanog homeobox	Pluripotency (MCI/TE) / Transcription regulator involved in ICM and embryonic stem (ES) cells proliferation / Imposes pluripotency on ES cells and prevents their differentiation TE lineages / When overexpressed, promotes cells to enter into S phase and proliferation	Hyslop L et al., 2005
MORF4L2	Mortality factor 4 like 2	Apoptosis / component of the NuA4/=DNA repair / involved in transcriptional activation of select genes principally by acetylation of nucleosomal histone H4 and H2A	Cai Y et al., 2003
PPARA	Peroxisome proliferator-activated receptor alpha	Peroxisome proliferator-activated receptor alpha	Chen ES et al., 2010
POU5F1	POU class 5 homeobox 1 (OCT4)	Critical for embryonic development / stem cell pluripotency	Takeda J et al., 1992
PLAC8	Placenta-specific 8	Chromatin binding / negative regulation of apoptotic process / cell differentiation and proliferation	Rissoan MC et al., 2002
PKP2	Plakophilin	Gene encodes a member of the arm-repeat (armadillo) and plakophilin gene families / participate in linking cadherins to intermediate filaments in the cytoskeleton	Christensen AH et al., 2010
PGK1	Phosphoglycerate Kinase 1	Glycolytic enzyme / also cofactor for polymerase alpha	Singer-Sam J et al., 1984
PFKP	Phosphofructokinase	key regulatory enzyme in glycolysis	Eto K et al., 1994
RPLP0	Ribosomal protein, large, P0	Encodes a ribosomal protein that is a component of the 60S subunit	Kenmochi N et al., 1998
RGS2	Regulator of G-protein signaling 2	Regulator of G protein signaling 2 belongs to this family.	Yang J et al., 2005
REST	RE1-silencing transcription factor	Modify chromatin / Pluripotency	Schoenherr C et al., 1995
PRDX1	Peroxiredoxin-1	Ggene encodes a member of the peroxiredoxin family of antioxidant enzymes, which reduce hydrogen peroxide and alkyl hydroperoxides	Prospéri MT et al., 1993
PPIA	Peptidylprolyl Isomerase A	Housekeeping	An P et al., 2007
PPARG	peroxisome proliferator-activated receptor gamma	encodes a member of the peroxisome proliferator-activated receptor (PPAR) subfamily of nuclear receptors.	Kozarova et al, 2010
SLC2A1	solute carrier family 2 (facilitated glucose transporter), member 1	Facilitated glucose transporter / can transport a wide range of aldoses including both pentoses and hexoses
SF3A1	splicing factor 3a subunit 1	This gene encodes a subunit of the splicing factor 3a protein complex.	Krämer et al., 1995
SCD	Stearoyl-CoA desaturase	Gene encodes an enzyme involved in fatty acid biosynthesis, primarily the synthesis of oleic acid
SALL4	Spalt-Like Transcription Factor 4	provide instructions for making proteins that are involved in the formation of tissues and organs during embryonic development.	Miertus J et al., 2006
S100A14	S100 calcium binding protein A14	This gene encodes a member of the S100 protein family which contains an EF-hand motif and binds calcium.	Pietas et al., 2002
S100A10	S100 calcium binding protein A10	This gene encodes a member of the S100 protein family which contains an EF-hand motif and binds calcium.	Pietas et al., 2002
SOX2	SRY (sex determining region Y)-box 2	Pluripotency/chromatin binding/DNA methilation / member of a family of transcription factors involved in the regulation of embryonic development and in the determination of cell fate / controls the expression of a number of genes involved in embryonic development such as YES1, FGF4, UTF1 and ZFP206	Ozawa et al., 2012
SOD2	Superoxide dismutase 2, mitochondrial	Oxidative stress / destroy free superoxide radicals	Cebrian-Serrano et al., 2012
SOD1	Superoxide dismutase 1, soluble	Oxidative stress / destroy free superoxide radicals	Remião et al., 2016
SLC2A5	sSlute carrier family 2 (facilitated glucose/fructose transporter), member 5	Facilitated glucose transporter / glucose transmembrane transporter activity and fructose transmembrane transporter activity	Nagai Y et al., 2009
SLC2A4	Solute carrier family 2 (facilitated glucose transporter), member 4		Nagai Y et al., 2009
SLC2A3	Solute carrier family 2 (facilitated glucose transporter), member 3	Facilitated glucose transporter	Nagai Y et al., 2009
XBP1	X-Box Binding Protein 1	Encodes a transcription factor that regulates MHC class II genes / transcription factor during endoplasmic reticulum (ER) stress by regulating the unfolded protein response	Zhang et al., 2012
VEGF	Vascular Endothelial Growth Factor A	Growth factor active in angiogenesis, vasculogenesis and endothelial cell growth. Induces endothelial cell proliferation, promotes cell migration, inhibits apoptosis and induces permeabilization of blood vessels	Kim DH et al., 2010
TXN	Thioredoxin	The protein encoded by this gene acts as a homodimer and is involved in many redox reactions	Hirota et al., 2007
TNF	Tumor necrosis factor	Viability cell	Fernberg et al., 2010
SREBF2	Sterol Regulatory Element Binding Transcription F2	Lipid metabolism	Liu X et al., 2010
SREBF1	Sterol Regulatory Element Binding Transcription F1	Lipid metabolism	Liu X et al., 2010
